# Supplementary material for: Ongoing evolution of the Mycobacterium tuberculosis lactate dehydrogenase reveals the pleiotropic effects of bacterial adaption to host pressure
Source: PLoS Pathog. 2024 Feb 29;20(2):e1012050. doi: 10.1371/journal.ppat.1012050 (PMC10931510; doi:10.1371/journal.ppat.1012050)
Supplement: S1 Data — (XLSX) [file ppat.1012050.s010.xlsx]

## Sheet: 2B
Strain	number of mutations
-18 G>T	2868
V3I	2890
V253M	3023
Other	8367

## Sheet: 2C
lldD2			lldD1
WT	218		WT	45259
Mutant	50052		Mutant	5011

## Sheet: 2D
	lldd1			lldd2
L1	0.583928			0.968737
L2	0.0208104			1
L3	0.0278037			1
L4	0.0686616			1
L5	0.00555556			1
L6	0			0.584337
L7	0.0188679			1

## Sheet: 3A
7H9											7H9								7H9								7H9
Day	-18 G>T - 414			L1 WT - 218			L1 WT - 317				Day	V3I - 197			L1 WT - 254				Day	V3I + M219L - 77			L2 WT - 221				Day	L4 WT - 82			V253M - 171			V3I - 417
0	0.005	0.005	0.005	0.005	0.005	0.005	0.005	0.005	0.005		0	0.005	0.005	0.005	0.005	0.005	0.005		0	0.005	0.005	0.005	0.005	0.005	0.005		0	0.005	0.005	0.005	0.005	0.005	0.005	0.005	0.005	0.005
2											2	0.16	0.16	0.16	0.08	0.07	0.09		3	0.12	0.12	0.13	0.18	0.19	0.18		3
3	0.06	0.06	0.06	0.06	0.06	0.06	0.09	0.09	0.09		3								5	0.52	0.55	0.55	0.61	0.63	0.63		5	0.37	0.36	0.36	0.37	0.36	0.36	0.31	0.32	0.31
4											4	0.56	0.55	0.58	0.36	0.37	0.4		7	0.69	0.72	0.73	0.84	0.9	0.87		8	0.68	0.65	0.65	0.68	0.7	0.67	0.86	0.88	0.89
6	0.58	0.57	0.57	0.49	0.49	0.49	0.69	0.69	0.68		6	1.11	1.11	1.12	0.93	0.94	0.97
8	0.91	0.92	0.91	0.82	0.82	0.82	0.82	0.81	0.99										7H12 - 0.2% w/v L-lactate								7H12 - 0.2% w/v L-lactate
9											7H12 - 0.2% w/v L-lactate								Day	V3I + M219L - 77			L2 WT - 221				Day	L4 WT - 82			V253M - 171			V3I - 417
10	1.11	1.11	1.09	1.14	1.14	1.16	1.16	1.25	1.11		Day	V3I - 197			L1 WT - 254				0	0.005	0.005	0.005	0.005	0.005	0.005		0	0.005	0.005	0.005	0.005	0.005	0.005	0.005	0.005	0.005
12	1.07	1	1.07	1.15	1.22	1.17	0.92	0.92	0.87		0	0.005	0.005	0.005	0.005	0.005	0.005		3	0.1	0.09	0.1	0.06	0.07	0.07		3
											2	0.13	0.15	0.12	0.06	0.05	0.04		5	0.33	0.32	0.33	0.13	0.13	0.13		5	0.06	0.07	0.07	0.1	0.08	0.08	0.11	0.12	0.14
7H12 - 0.2% w/v L-lactate											3								7	0.73	0.82	0.83	0.29	0.29	0.28		8	0.09	0.1	0.08	0.16	0.13	0.14	0.4	0.4	0.4
Day	-18 G>T - 414			L1 WT - 218			L1 WT - 317				4	0.46	0.38	0.4	0.04	0.04	0.05
0	0.005	0.005	0.005	0.005	0.005	0.005	0.005	0.005	0.005		6	1.16	1.2	1.22	0.08	0.08	0.09
2
3	0.04	0.03	0.04	0.02	0.03	0.03	0.05	0.04	0.04
4
6	0.12	0.16	0.15	0.12	0.13	0.12	0.19		0.17
8	0.35	0.47	0.32	0.26	0.29	0.2	0.37	0.31	0.32
9
10	0.9	0.74	0.69	0.55	0.55	0.53	0.61	0.56	0.57
12		1.01	0.99	0.85	0.84	0.83	0.9	0.84	0.83
Numbers beside the lldD2 allele denote strain number, see S1 Table

## Sheet: 3B
lldD2 varrinat	Lineage ancestral lldD2
0.893567	0.147453
0.565438	0.450232
0.804173	0.279055
0.329513	0.168648

## Sheet: 3D
7H9
Day	ΔlldD2			Empty Vector			Common Ancestor			A176V			A176V + A59G			A176V + A59G + V3I			A176V + A59G + V253M
0	0.005	0.005	0.005	0.005	0.005	0.005	0.005	0.005	0.005	0.005	0.005	0.005	0.005	0.005	0.005	0.005	0.005	0.005	0.005	0.005	0.005
3	0.16	0.18	0.18	0.12	0.13	0.14	0.16	0.16	0.17	0.15	0.16	0.17	0.16	0.16	0.18	0.16	0.17	0.16	0.18	0.18	0.19
5	0.59	0.59	0.58	0.47	0.43	0.44	0.55	0.54	0.55	0.54	0.55	0.57	0.55	0.52	0.57	0.55	0.58	0.55	0.58	0.58	0.54
7	0.81	0.91	0.93	0.81	0.8	0.81	0.89	0.87	0.81	0.82	0.89	0.85	0.87	0.89	0.85	0.89	0.89	0.85	0.87	0.89	0.91
10	0.93	0.96	0.96	0.95	0.91	0.97	0.97	1.01	1.02	1.02	0.91	0.94	1.06	0.98	0.97	0.93	0.98	0.96	1.06	1.02	1.02
7H12 - 0.2% w/v L-lactate
Day	ΔlldD2			Empty Vector			Common Ancestor			A176V			A176V + A59G			A176V + A59G + V3I			A176V + A59G + V253M
0	0.005	0.005	0.005	0.005	0.005	0.005	0.005	0.005	0.005	0.005	0.005	0.005	0.005	0.005	0.005	0.005	0.005	0.005	0.005	0.005	0.005
3	0.05	0.04	0.05	0.04	0.05	0.05	0.05	0.06	0.07	0.07	0.07	0.07	0.07	0.08	0.08	0.09	0.1	0.1	0.11	0.1	0.1
5	0.08	0.08	0.09	0.07	0.07	0.07	0.1	0.11	0.12	0.18	0.17	0.18	0.18	0.18	0.18	0.28	0.29	0.29	0.43	0.39	0.4
7	0.1	0.1	0.1	0.06	0.06	0.06	0.17	0.16	0.16	0.41	0.38	0.34	0.38	0.36	0.41	0.64	0.66	0.64	0.76	0.66	0.77
10	0.18	0.18	0.19	0.13	0.12	0.12	0.42	0.38	0.37	0.78	0.76	0.73	0.71	0.73	0.8	0.81	0.89	0.86	0.87	0.82	0.81

## Sheet: 3F
7H9
Day	ΔlldD2			-18 G>T			-18 G>T + V3I			-18 G>T + V253M			-18 T>G
0	0.005	0.005	0.005	0.005	0.005	0.005	0.005	0.005	0.005	0.005	0.005	0.005	0.005	0.005	0.005
3	0.06	0.08	0.09	0.08	0.07	0.09	0.09	0.09	0.07	0.09	0.07	0.07	0.07	0.07	0.08
5	0.18	0.2	0.19	0.13	0.15	0.14	0.12	0.12	0.14	0.13	0.14	0.14	0.14	0.14
8	0.46	0.47	0.6	0.37	0.37	0.37	0.33	0.37	0.36	0.35	0.36	0.38	0.37	0.39
10	0.58	0.62	0.69	0.46	0.48	0.51	0.56	0.59	0.56	0.57	0.58	0.57	0.57	0.51
12	0.87	0.89	0.79	0.67	0.69	0.69	0.59	0.72	0.69	0.68	0.67	0.67	0.69	0.53
15	0.69	0.62	0.62	0.66	0.72	0.77	0.76	0.69	0.78	0.68	0.59	0.7	0.8	0.66
17	0.66	0.67	0.67	0.65	0.61	0.67	0.62	0.64	0.69	0.69	0.65	0.6	0.57	0.66
7H12 - 0.2% w/v L-lactate
Day	ΔlldD2			-18 G>T			-18 G>T + V3I			-18 G>T + V253M			-18 T>G
0	0.005	0.005	0.005	0.005	0.005	0.005	0.005	0.005	0.005	0.005	0.005	0.005	0.005	0.005	0.005
3	0.05	0.05	0.06	0.08	0.06	0.06	0.06	0.07	0.08	0.07	0.08	0.07	0.07	0.08	0.07
5	0.06	0.06	0.05	0.08	0.1	0.1	0.15	0.15	0.14	0.17	0.13	0.15	0.08	0.09	0.07
8	0.09	0.08	0.11	0.23	0.22	0.26	0.58	0.51	0.55	0.55	0.4	0.51	0.2	0.17	0.2
10	0.05	0.06	0.06	0.35	0.32	0.37	0.6	0.54	0.55	0.53	0.47	0.48	0.25	0.22	0.28
12	0.15	0.12	0.13	0.43	0.39	0.43	0.55	0.58	0.57	0.55	0.58	0.62	0.32	0.31	0.34
15	0.16	0.15	0.16	0.49	0.42	0.46	0.63	0.61	0.63	0.57	0.61	0.58	0.27	0.27	0.27
17	0.18	0.18	0.18	0.51	0.45	0.5	0.63	0.59	0.62	0.58	0.57	0.55	0.26	0.28	0.29

## Sheet: 4A
-18 G>T	-18 G>T + V3I	-18 G>T + V253M	-18 T>G
2.2872	2.98323	2.22733	1.11686
1.81149	3.0777	1.30255	1.02681
2.49641	3.44059	2.3292	1.04042

## Sheet: 4B
Lineage 4 Ancestral	-18 G>T	V3I	-18G>T + V3I	Empty Vector
1	2.61264	6.27209	9.46738	0.00012722
1	2.11161	7.23225	9.83922	0.00012093
1	1.96958	4.57487	5.6402	0.00017581
1	1.69096	4.24974	6.60744	0.00021268

## Sheet: 4C
7H9											7H12 - 0.2% w/v L-lactate
	-18 G>T + V3I			-18 G>T + V253M			-18 T>G					-18 G>T			-18 G>T + V3I			-18 G>T + V253M			-18 T>G
1	0.101681	0.131933	0.119328	0.134177	0.139241	0.141772	0.124746	0.100406	0.185598		1	0.075028	0.075028	0.011198	0.032812	0.030469	-0.01172	0.035831	0.006515	0.001629	0.106969	0.053485	0.019449
0.5	0.338655	0.323529	0.328571	0.349367	0.372152	0.351899	0.477688	0.459432	0.492901		0.5	0.111982	0.095185	0.038074	0.067969	0.053906	0.032812	0.038274	0.060261	0.011401	0.034036	0.08752	-0.00972
0.25	0.515126	0.580672	0.557983	0.55443	0.572152	0.534177	0.70284	0.70284	0.739351		0.25	0.175812	0.115342	0.071669	0.077344	0.086719	0.039844	0.072476	0.065147	0.033388	0.072934	0.053485	0.029173
0.125	0.595798	0.663866	0.656303	0.58481	0.531646	0.605063	0.678499	0.736308	0.751521		0.125	0.202688	0.179171	0.118701	0.124219	0.128906	0.075	0.104235	0.11645	0.072476	0.204214	0.170178	0
0.0625	0.356303	0.92605	0.439496	0.678481	0.397468	0.503797	0.435091	0.502028	0.575051		0.0625	0.316909	0.303471	0.246361	0.189844	0.24375	0.154688	0.189739	0.236156	0.228827	0.505673	0.437601	0.374392
0.03125	0.981513	0.903361	0.956303	1.05823	0.8	0.837975	0.669371	0.824544	1.16836		0.03125	0.595745	0.619261	0.49832	0.314063	0.391406	0.288281	0.441368	0.47557	0.385179	0.758509	0.811994	0.476499
0.015625	1.1958	1.26639	0.880672	1.11646	1.04051	0.989873	0.918864	0.912779	0.952333		0.015625	0.800672	0.783875	0.696529	0.564844	0.595313	0.515625	0.636808	0.680782	0.563518	0.880065	0.816856	0.777958
0.007813	1.06723	1.17311	1.20084	1.01519	0.977215	0.881013	1.01319	0.903651	1.22617		0.007813	0.851064	0.736842		0.698438	0.773438	0.686719	0.761401	0.846906	0.749186	0.846029	0.87034	0.787682

[truncated: 1 more sheets: 4D]
